# Supplementary material for: Intraoperative Radiation Therapy (IORT) in Gynecologic Cancers: A Scoping Review
Source: Cancers (Basel). 2025 Apr 18;17(8):1356. doi: 10.3390/cancers17081356 (PMC12025500; doi:10.3390/cancers17081356)
Supplement: Supplementary file 1 [file cancers-17-01356-s001.zip]

Archive with 1 entries (1 files):
- cancers-3504953-supplementary.pdf
